# Supplementary material for: 5-Fluoro-1,3-dihydro-2,1-benzoxaborol-1-ol
Source: Acta Crystallogr Sect E Struct Rep Online. 2011 Jan 15;67(Pt 2):o414–5. doi: 10.1107/S1600536811001632 (PMC3051614; doi:10.1107/S1600536811001632)
Supplement: Supplementary file 2 [file e-67-0o414-Isup2.hkl]

# 
# h,k,l, Fc-squared, Fo-squared, sigma(Fo-squared) and status flag 
# 
data_I
_shelx_title ' mja-74 in P-1' 
_shelx_refln_list_code          4 
_shelx_F_calc_maximum       46.25 
_exptl_crystal_F_000       156.00 
_reflns_d_resolution_high  0.8365 
 
loop_ 
 _symmetry_equiv_pos_as_xyz 
 'x, y, z' 
 '-x, -y, -z' 
 
_cell_length_a     3.8799 
_cell_length_b     6.3077 
_cell_length_c    14.0735 
_cell_angle_alpha  98.068 
_cell_angle_beta   91.564 
_cell_angle_gamma 100.473 
 
_shelx_F_squared_multiplier     1.000 
 
loop_ 
 _refln_index_h 
 _refln_index_k 
 _refln_index_l 
 _refln_F_squared_calc 
 _refln_F_squared_meas 
 _refln_F_squared_sigma 
 _refln_observed_status 
   1   0   0      119.27      130.44      1.08 o 
   2   0   0       51.39       49.42      0.80 o 
   3   0   0        7.21        6.74      0.26 o 
   4   0   0      135.82      131.25      1.53 o 
  -4   1   0        0.77        0.72      0.14 o 
  -3   1   0       49.12       47.27      0.57 o 
  -2   1   0      154.36      156.41      2.01 o 
  -1   1   0      979.37     1036.08      5.50 o 
   0   1   0     1237.26     1242.43      2.95 o 
   1   1   0        0.56        1.43      0.27 o 
   2   1   0        4.32        3.49      0.15 o 
   3   1   0       42.45       40.51      0.63 o 
   4   1   0        0.65        0.70      0.09 o 
  -4   2   0        2.09        2.29      0.20 o 
  -3   2   0       74.43       70.58      0.66 o 
  -2   2   0      171.65      174.34      1.31 o 
  -1   2   0      104.39      104.39      0.65 o 
   0   2   0      873.75      894.38      3.69 o 
   1   2   0      763.63      790.46      2.30 o 
   2   2   0      117.14      110.41      0.83 o 
   3   2   0       22.01       21.73      0.64 o 
   4   2   0      189.93      198.78      2.17 o 
  -4   3   0        1.42        1.53      0.16 o 
  -3   3   0       67.57       66.83      1.08 o 
  -2   3   0       39.77       35.10      0.57 o 
  -1   3   0       20.90       19.15      0.45 o 
   0   3   0       43.65       50.53      0.69 o 
   1   3   0      118.12      138.42      1.20 o 
   2   3   0       15.57       14.55      0.36 o 
   3   3   0        4.53        4.73      0.43 o 
  -4   4   0       52.31       50.04      1.80 o 
  -3   4   0      156.38      157.68      1.97 o 
  -2   4   0       20.14       19.99      0.54 o 
  -1   4   0        5.28        4.67      0.37 o 
   0   4   0      108.27      113.30      0.81 o 
   1   4   0      112.60      116.10      1.19 o 
   2   4   0       75.11       71.17      1.85 o 
   3   4   0        2.12        1.79      0.17 o 
  -3   5   0        2.58        2.56      0.23 o 
  -2   5   0       45.50       47.75      0.78 o 
  -1   5   0       51.16       49.85      0.71 o 
   0   5   0       15.63       13.26      0.27 o 
   1   5   0        6.54        8.95      0.36 o 
   2   5   0        0.90        1.29      0.14 o 
  -3   6   0        7.67        7.63      0.48 o 
  -2   6   0       67.43       69.82      4.07 o 
  -1   6   0      103.88      101.77      1.49 o 
   0   6   0       82.40       79.36      1.27 o 
   1   6   0        5.17        5.00      0.26 o 
   2   6   0        7.93        8.33      0.44 o 
  -2   7   0       26.76       23.02      0.74 o 
  -1   7   0        8.85        8.61      0.36 o 
   0   7   0        2.50        1.90      0.26 o 
   0  -7   1       53.99       49.80      1.44 o 
   1  -7   1        5.60        4.57      0.21 o 
   2  -7   1      118.16      115.03      1.73 o 
  -2  -6   1        0.01       -0.08      0.08 o 
  -1  -6   1       47.62       43.17      0.85 o 
   0  -6   1       11.03       15.22      0.39 o 
   1  -6   1        6.21        6.21      0.38 o 
   2  -6   1       49.41       49.17      2.38 o 
   3  -6   1       23.03       23.08      0.83 o 
  -2  -5   1       14.68       13.87      0.46 o 
  -1  -5   1      236.16      216.50      3.05 o 
   0  -5   1      187.64      187.35      2.46 o 
   1  -5   1        5.65        5.52      0.17 o 
   2  -5   1        7.26        6.05      1.19 o 
   3  -5   1       57.58       61.72      1.36 o 
  -3  -4   1       69.39       67.82      3.97 o 
  -2  -4   1       24.84       24.92      1.10 o 
  -1  -4   1       13.70       13.46      0.40 o 
   0  -4   1        6.27        6.19      0.19 o 
   1  -4   1      130.85      146.73      1.29 o 
   2  -4   1        8.93        9.11      0.37 o 
   3  -4   1        7.42        7.39      0.39 o 
   4  -4   1        1.93        1.74      0.16 o 
  -3  -3   1      261.32      274.30      2.23 o 
  -2  -3   1       12.01       11.51      0.33 o 
  -1  -3   1      135.34      142.70      1.18 o 
   0  -3   1        0.47        0.25      0.06 o 
   1  -3   1      803.57      845.42      7.71 o 
   2  -3   1        0.01        0.05      0.04 o 
   3  -3   1       73.92       76.13      1.90 o 
   4  -3   1       28.47       29.86      0.86 o 
  -4  -2   1       97.27       99.80      1.05 o 
  -3  -2   1        7.20        6.38      0.36 o 
  -2  -2   1       46.13       46.61      0.70 o 
  -1  -2   1       97.50      117.18      0.87 o 
   0  -2   1      206.66      205.12      0.63 o 
   1  -2   1      343.12      356.97      1.70 o 
   2  -2   1        0.13        0.06      0.04 o 
   3  -2   1       81.65       81.25      1.22 o 
   4  -2   1       13.62       13.37      0.46 o 
  -4  -1   1        5.52        5.88      0.31 o 
  -3  -1   1       38.72       37.15      0.75 o 
  -2  -1   1        5.72        5.71      0.21 o 
  -1  -1   1       18.98       18.52      0.37 o 
   0  -1   1      505.88      518.65      2.96 o 
   1  -1   1     2139.18     2193.60    114.62 o 
   2  -1   1       34.64       29.91      0.39 o 
   3  -1   1        0.06        0.09      0.04 o 
   4  -1   1       23.43       20.26      0.59 o 
  -4   0   1       40.16       38.40      0.67 o 
  -3   0   1       56.54       53.26      1.16 o 
  -2   0   1        0.22        0.21      0.11 o 
  -1   0   1        0.22        0.40      0.05 o 
   0   0   1      127.72      116.78      0.41 o 
   1   0   1      171.97      170.30      1.01 o 
   2   0   1       31.46       30.87      0.47 o 
   3   0   1        2.26        2.31      0.15 o 
   4   0   1        2.81        2.96      0.24 o 
  -4   1   1       95.03       89.66      1.56 o 
  -3   1   1       36.32       35.72      0.50 o 
  -2   1   1      100.67      101.38      2.79 o 
  -1   1   1      115.80      107.96      0.60 o 
   0   1   1      707.33      674.05     13.22 o 
   1   1   1        0.24        0.60      0.37 o 
   2   1   1      115.94      120.23      1.37 o 
   3   1   1        0.79        0.80      0.11 o 
   4   1   1       14.24       13.66      0.43 o 
  -4   2   1       17.05       15.41      0.48 o 
  -3   2   1       64.76       62.36      0.87 o 
  -2   2   1       81.55       84.63      2.87 o 
  -1   2   1       64.84       61.24      0.43 o 
   0   2   1      426.43      440.53      1.53 o 
   1   2   1      185.15      197.63      1.10 o 
   2   2   1       79.67       85.26      0.72 o 
   3   2   1       19.25       17.59      0.85 o 
   4   2   1       51.92       55.19      1.13 o 
  -4   3   1       30.24       26.27      0.92 o 
  -3   3   1       52.98       53.03      0.97 o 
  -2   3   1        0.21        0.24      0.08 o 
  -1   3   1        5.40        4.44      0.20 o 
   0   3   1      468.23      507.35      2.24 o 
   1   3   1        1.08        0.34      0.04 o 
   2   3   1        0.28        0.90      0.11 o 
   3   3   1        6.43        7.01      0.53 o 
  -4   4   1        4.51        4.31      0.31 o 
  -3   4   1       88.03       88.95      1.33 o 
  -2   4   1      136.43      138.61      5.76 o 
  -1   4   1        0.34        0.16      0.05 o 
   0   4   1        9.26       12.10      0.22 o 
   1   4   1       95.53       98.02      1.26 o 
   2   4   1       84.32       82.34      1.38 o 
   3   4   1       42.67       46.55      1.16 o 
  -3   5   1        7.98        8.66      0.40 o 
  -2   5   1      123.71      129.75      1.56 o 
  -1   5   1       34.73       34.36      0.49 o 
   0   5   1        0.04        0.14      0.04 o 
   1   5   1      116.94      131.00      1.78 o 
   2   5   1       78.99       76.09      1.71 o 
  -3   6   1      182.27      201.44      2.40 o 
  -2   6   1       24.66       23.79      0.66 o 
  -1   6   1      194.06      194.70      3.15 o 
   0   6   1        0.00        0.23      0.08 o 
   1   6   1       29.26       25.83      0.72 o 
  -2   7   1        0.38        0.47      0.12 o 
  -1   7   1       24.93       27.13      0.64 o 
   0   7   1        1.83        1.17      0.21 o 
   0  -7   2        1.30        1.20      0.15 o 
   1  -7   2       50.87       50.10      0.91 o 
   2  -7   2       55.50       56.18      1.25 o 
  -2  -6   2        0.52        0.52      0.14 o 
  -1  -6   2       19.56       20.08      0.49 o 
   0  -6   2       12.27       13.73      0.45 o 
   1  -6   2       36.04       34.12      0.68 o 
   2  -6   2       34.36       31.60      0.80 o 
   3  -6   2       19.94       22.41      0.81 o 
  -2  -5   2        2.52        1.92      0.20 o 
  -1  -5   2       12.29       10.59      0.50 o 
   0  -5   2       49.99       53.51      1.02 o 
   1  -5   2       15.11       18.27      0.39 o 
   2  -5   2       19.50       24.49      2.28 o 
   3  -5   2        0.68        0.96      0.21 o 
  -3  -4   2        0.52        0.69      0.17 o 
  -2  -4   2        5.49        4.87      0.46 o 
  -1  -4   2       66.99       65.15      0.99 o 
   0  -4   2        8.26       13.58      0.31 o 
   1  -4   2      174.84      174.03      2.08 o 
   2  -4   2        1.12        1.85      0.12 o 
   3  -4   2       14.38       14.97      0.55 o 
   4  -4   2       25.63       22.82      1.28 o 
  -3  -3   2      163.34      171.55      2.48 o 
  -2  -3   2       28.55       27.54      0.82 o 
  -1  -3   2       56.58       48.41      0.87 o 
   0  -3   2      599.20      654.83      1.60 o 
   1  -3   2       52.36       48.84      0.53 o 
   2  -3   2        4.00        3.82      0.13 o 
   3  -3   2        0.83        0.92      0.12 o 
   4  -3   2        5.97        6.05      0.30 o 
  -4  -2   2       17.15       16.72      0.40 o 
  -3  -2   2       62.03       62.56      1.16 o 
  -2  -2   2       52.77       54.59      0.77 o 
  -1  -2   2      134.54      150.12      1.23 o 
   0  -2   2      272.45      283.45      1.50 o 
   1  -2   2        9.68        6.47      0.17 o 
   2  -2   2      358.71      376.61      1.40 o 
   3  -2   2       28.19       28.11      0.59 o 
   4  -2   2       14.17       14.55      0.49 o 
  -4  -1   2       41.35       42.06      0.82 o 
  -3  -1   2      306.75      286.56      1.55 o 
  -2  -1   2       16.87       14.93      0.29 o 
  -1  -1   2      255.83      255.95      1.44 o 
   0  -1   2        0.45        0.31      0.03 o 
   2  -1   2      372.95      412.81      2.43 o 
   3  -1   2        0.10        0.13      0.06 o 
   4  -1   2        0.57        0.49      0.11 o 
  -4   0   2        6.13        6.27      0.35 o 
  -3   0   2      124.78      123.47      1.23 o 
  -2   0   2       24.93       27.75      0.99 o 
  -1   0   2      102.49      100.06      1.67 o 
   0   0   2      149.69      141.82      1.89 o 
   2   0   2        9.32        7.99      0.25 o 
   3   0   2       12.66       12.11      0.33 o 
   4   0   2       14.14       14.61      0.39 o 
  -4   1   2       26.16       25.20      0.69 o 
  -3   1   2       22.82       21.37      0.41 o 
  -2   1   2      472.63      459.40     10.62 o 
  -1   1   2     1062.18     1051.84      5.70 o 
   0   1   2      254.14      252.77      0.86 o 
   1   1   2      680.57      649.66      5.08 o 
   2   1   2       81.12       74.99      0.86 o 
   3   1   2       23.42       22.62      0.64 o 
   4   1   2       21.78       21.54      0.99 o 
  -4   2   2       10.28        9.34      0.39 o 
  -3   2   2        8.60        8.37      0.29 o 
  -2   2   2        5.19        7.75      0.25 o 
  -1   2   2       23.78       24.54      0.84 o 
   0   2   2       20.67       19.83      0.42 o 
   1   2   2      200.87      193.30      1.09 o 
   2   2   2      214.96      213.85      1.31 o 
   3   2   2        1.37        1.37      0.28 o 
   4   2   2        2.66        3.17      0.28 o 
  -4   3   2       31.42       27.55      0.95 o 
  -3   3   2       10.52       10.17      0.62 o 
  -2   3   2      688.19      709.53      2.33 o 
  -1   3   2      201.05      199.01      1.38 o 
   0   3   2      147.03      134.94      0.93 o 
   1   3   2      107.65      110.01      1.10 o 
   2   3   2       44.69       42.29      0.65 o 
   3   3   2       56.75       60.34      1.48 o 
  -4   4   2        0.27        0.39      0.14 o 
  -3   4   2       59.41       59.25      1.53 o 
  -2   4   2       32.17       35.18      0.54 o 
  -1   4   2        2.18        2.48      0.12 o 
   0   4   2        9.67       11.30      0.28 o 
   1   4   2       34.24       33.59      0.60 o 
   2   4   2       44.78       50.50      1.52 o 
   3   4   2       17.27       18.78      0.72 o 
  -3   5   2       43.74       44.87      1.60 o 
  -2   5   2       39.31       40.28      0.62 o 
  -1   5   2      138.80      137.86      2.39 o 
   0   5   2      164.28      155.00      1.80 o 
   1   5   2       45.80       40.43      0.77 o 
   2   5   2       29.40       28.13      0.70 o 
  -3   6   2       37.08       41.92      1.06 o 
  -2   6   2       53.02       57.82      1.01 o 
  -1   6   2       62.46       62.46      1.36 o 
   0   6   2       35.84       33.89      0.68 o 
   1   6   2       19.10       16.09      0.47 o 
  -2   7   2       17.41       18.52      0.65 o 
  -1   7   2        5.36        8.16      0.78 o 
   0   7   2        4.68        5.16      0.39 o 
   0  -7   3        0.62        0.41      0.31 o 
   1  -7   3        9.10        7.44      0.36 o 
   2  -7   3        1.26        1.40      0.22 o 
  -2  -6   3        9.85        9.64      0.49 o 
  -1  -6   3        0.56        0.55      0.15 o 
   0  -6   3      210.17      205.68      2.66 o 
   1  -6   3       82.88       82.97      1.08 o 
   2  -6   3        0.19        0.35      0.10 o 
   3  -6   3        0.00        0.16      0.12 o 
  -2  -5   3       22.83       19.93      0.62 o 
  -1  -5   3        3.26        2.67      0.33 o 
   0  -5   3      112.67      108.42      2.23 o 
   1  -5   3        5.98        5.76      0.27 o 
   2  -5   3        0.29        0.78      0.23 o 
   3  -5   3       20.29       20.81      0.83 o 
  -3  -4   3        2.55        2.00      0.26 o 
  -2  -4   3      612.75      599.33      7.14 o 
  -1  -4   3        0.45        0.38      0.08 o 
   0  -4   3      134.71      136.19      1.17 o 
   1  -4   3       50.79       43.23      0.49 o 
   2  -4   3      322.05      317.52      4.64 o 
   3  -4   3        1.22        1.25      0.17 o 
   4  -4   3       12.87       13.81      0.60 o 
  -3  -3   3      220.99      236.74      2.24 o 
  -2  -3   3       54.61       52.17      0.64 o 
  -1  -3   3       80.79       86.78      0.76 o 
   0  -3   3      151.64      177.21      1.07 o 
   1  -3   3        2.72        3.93      0.15 o 
   2  -3   3        0.12        0.10      0.04 o 
   3  -3   3       40.99       43.09      0.73 o 
   4  -3   3       57.82       59.40      1.18 o 
  -4  -2   3       32.54       33.63      0.63 o 
  -3  -2   3       98.34       95.87      1.47 o 
  -2  -2   3      269.94      275.60      1.55 o 
  -1  -2   3       63.15       66.56      0.98 o 
   0  -2   3       14.01       12.47      0.19 o 
   1  -2   3        0.26        0.18      0.05 o 
   2  -2   3     1486.93     1518.60      4.77 o 
   3  -2   3        3.23        3.57      0.15 o 
   4  -2   3        2.75        2.21      0.20 o 
  -4  -1   3       54.60       55.36      0.96 o 
  -3  -1   3        8.63        8.15      0.29 o 
  -2  -1   3       41.91       41.11      0.59 o 
  -1  -1   3       10.41       13.85      0.27 o 
   0  -1   3       33.59       32.80      0.56 o 
   1  -1   3      130.23      130.50      0.77 o 
   2  -1   3      189.49      197.71      1.48 o 
   3  -1   3        1.05        1.14      0.11 o 
   4  -1   3        4.07        4.60      0.28 o 
  -4   0   3        1.15        0.91      0.17 o 
  -3   0   3       73.35       75.55      0.99 o 
  -2   0   3      249.53      259.32      2.36 o 
  -1   0   3      252.85      251.14      4.16 o 
   0   0   3        1.47        1.72      0.06 o 
   1   0   3       27.80       30.85      0.46 o 
   2   0   3      102.46      101.06      0.93 o 
   3   0   3       75.14       71.47      0.98 o 
   4   0   3        0.00        0.00      0.05 o 
  -4   1   3       10.52       10.81      0.45 o 
  -3   1   3       75.85       73.61      0.77 o 
  -2   1   3       33.13       35.05      0.67 o 
  -1   1   3       49.79       44.48      0.54 o 
   0   1   3      243.58      227.16      5.68 o 
   1   1   3       38.20       36.14      1.17 o 
   2   1   3       76.42       85.55      0.87 o 
   3   1   3       92.16       91.93      3.82 o 
   4   1   3        3.48        3.14      0.17 o 
  -4   2   3        1.67        1.70      0.17 o 
  -3   2   3       19.22       20.95      0.45 o 
  -2   2   3      284.96      282.72      2.71 o 
  -1   2   3       90.49      109.53      0.83 o 
   0   2   3        0.02        0.08      0.05 o 
   1   2   3      188.27      208.64      1.32 o 
   2   2   3       59.05       68.12      0.76 o 
   3   2   3        0.03        0.17      0.12 o 
  -4   3   3        2.63        2.51      0.30 o 
  -3   3   3       20.64       21.65      0.88 o 
  -2   3   3        1.03        1.21      0.13 o 
  -1   3   3       76.99       84.65      0.77 o 
   0   3   3       39.12       35.48      0.48 o 
   1   3   3       61.48       71.58      1.14 o 
   2   3   3       18.65       19.64      0.61 o 
   3   3   3       22.61       24.52      0.94 o 
  -4   4   3       11.50        9.91      0.51 o 
  -3   4   3        4.28        4.25      0.31 o 
  -2   4   3      149.48      151.77      2.04 o 
  -1   4   3      234.08      232.44      1.37 o 
   0   4   3       74.90       72.37      1.18 o 
   1   4   3        1.17        0.84      0.10 o 
   2   4   3      135.50      141.18      1.73 o 
   3   4   3       24.65       25.57      0.96 o 
  -3   5   3        1.12        1.02      0.15 o 
  -2   5   3      122.40      130.80      1.77 o 
  -1   5   3      160.79      163.74      2.29 o 
   0   5   3      190.71      191.01      1.65 o 
   1   5   3        0.00        0.08      0.10 o 
   2   5   3        0.12        0.39      0.11 o 
  -3   6   3       69.13       77.01      1.37 o 
  -2   6   3      140.74      161.02      3.37 o 
  -1   6   3        0.01       -0.05      0.06 o 
   0   6   3       62.60       65.01      1.39 o 
   1   6   3        0.82        0.63      0.11 o 
  -1   7   3        0.08        0.14      0.10 o 
   0   7   3       15.50       16.60      0.65 o 
   0  -7   4       10.56       10.46      0.32 o 
   1  -7   4       39.78       41.32      0.81 o 
   2  -7   4       43.66       42.70      1.09 o 
  -2  -6   4       37.90       38.94      0.99 o 
  -1  -6   4        2.40        1.66      0.19 o 
   0  -6   4        2.50        2.48      0.20 o 
   1  -6   4       37.04       35.70      0.86 o 
   2  -6   4        5.67        6.60      0.28 o 
   3  -6   4       15.07       15.06      0.63 o 
  -2  -5   4        1.72        1.57      0.18 o 
  -1  -5   4       47.49       44.01      0.79 o 
   0  -5   4       31.42       29.25      0.63 o 
   1  -5   4        4.29        4.11      0.20 o 
   2  -5   4       57.42       58.60      0.85 o 
   3  -5   4       37.97       36.06      2.20 o 
  -3  -4   4       10.64       11.07      1.11 o 
  -2  -4   4        7.21        5.93      0.30 o 
  -1  -4   4       27.27       28.50      0.53 o 
   0  -4   4        0.51        0.44      0.09 o 
   1  -4   4       98.59       99.01      0.98 o 
   2  -4   4       26.52       25.15      0.53 o 
   3  -4   4        0.58        0.65      0.11 o 
   4  -4   4        0.33        0.50      0.13 o 
  -3  -3   4       13.53       13.02      0.52 o 
  -2  -3   4      149.45      149.94      1.89 o 
  -1  -3   4       96.50      106.70      0.75 o 
   0  -3   4      157.67      161.35      1.43 o 
   1  -3   4      249.88      245.81      1.42 o 
   2  -3   4       14.56       13.43      0.26 o 
   3  -3   4        6.68        7.01      0.26 o 
   4  -3   4        0.09        0.19      0.09 o 
  -4  -2   4        9.78        9.59      0.34 o 
  -3  -2   4       21.32       22.86      0.60 o 
  -2  -2   4      197.99      199.98      1.21 o 
  -1  -2   4        8.39       10.22      0.24 o 
   0  -2   4       43.35       42.06      0.31 o 
   1  -2   4        7.65        8.17      0.21 o 
   2  -2   4      557.61      575.05      1.48 o 
   3  -2   4      282.09      283.05      3.03 o 
   4  -2   4        0.36        0.18      0.08 o 
  -4  -1   4       28.14       26.57      0.67 o 
  -3  -1   4       15.29       13.12      0.34 o 
  -2  -1   4      794.32      783.39      2.65 o 
  -1  -1   4       29.62       33.59      0.40 o 
   0  -1   4        5.43        5.25      0.14 o 
   1  -1   4       83.69       69.60      0.43 o 
   2  -1   4     1876.98     1912.42      5.20 o 
   3  -1   4       18.11       17.86      0.72 o 
   4  -1   4        0.01        0.38      0.20 o 
  -4   0   4       37.50       36.13      0.82 o 
  -3   0   4       70.63       71.17      0.77 o 
  -2   0   4        0.53        0.40      0.06 o 
  -1   0   4      452.97      424.67      5.67 o 
   0   0   4      868.33      797.53      2.13 o 
   1   0   4        0.00        0.21      0.04 o 
   2   0   4        2.30        1.37      0.11 o 
   3   0   4       12.56       12.60      0.54 o 
   4   0   4        4.93        4.36      0.21 o 
  -4   1   4        0.94        0.89      0.16 o 
  -3   1   4        0.29        0.36      0.07 o 
  -2   1   4        8.31        7.60      0.24 o 
  -1   1   4      521.97      473.35      4.52 o 
   0   1   4      452.53      427.27      2.16 o 
   1   1   4       83.95       75.59      1.55 o 
   2   1   4      394.17      381.14      1.55 o 
   3   1   4       48.17       46.79      1.02 o 
   4   1   4        1.65        2.00      0.13 o 
  -4   2   4        0.02        0.14      0.10 o 
  -3   2   4       94.64       94.04      0.96 o 
  -2   2   4       16.07       14.50      0.26 o 
  -1   2   4     1195.23     1271.03      4.76 o 
   0   2   4       88.47       88.69      1.36 o 
   1   2   4       22.75       19.42      0.35 o 
   2   2   4        1.22        1.63      0.11 o 
   3   2   4        0.00        0.23      0.10 o 
  -4   3   4       15.42       13.94      0.68 o 
  -3   3   4        1.17        1.81      0.42 o 
  -2   3   4       61.65       67.60      0.75 o 
  -1   3   4      448.65      475.81      2.33 o 
   0   3   4      157.82      150.16      0.88 o 
   1   3   4       21.90       19.36      0.37 o 
   2   3   4       37.93       38.81      0.91 o 
   3   3   4       63.82       66.26      1.38 o 
  -4   4   4       36.22       35.02      0.91 o 
  -3   4   4       89.71       83.65      1.31 o 
  -2   4   4        3.13        3.04      0.17 o 
  -1   4   4      206.75      192.39      1.34 o 
   0   4   4       62.41       60.20      0.63 o 
   1   4   4      116.47      109.17      1.16 o 
   2   4   4       31.97       30.94      0.81 o 
  -3   5   4       14.62       14.39      0.43 o 
  -2   5   4      140.60      148.33      2.24 o 
  -1   5   4        9.28        8.95      0.36 o 
   0   5   4      142.51      133.16      2.43 o 
   1   5   4       91.14       91.50      1.47 o 
   2   5   4       18.87       17.10      0.51 o 
  -3   6   4        3.80        4.93      0.33 o 
  -2   6   4       28.40       29.67      1.41 o 
  -1   6   4       60.27       60.04      0.91 o 
   0   6   4        1.92        5.02      1.49 o 
   1   6   4        1.47        1.62      0.17 o 
   0  -7   5        0.23        0.44      0.08 o 
   1  -7   5       52.42       52.08      0.91 o 
   2  -7   5        7.37        7.00      0.43 o 
  -1  -6   5        0.82        1.51      0.26 o 
   0  -6   5        0.71        1.22      0.14 o 
   1  -6   5      143.31      135.22      1.67 o 
   2  -6   5       12.53       12.36      0.48 o 
   3  -6   5        8.79        9.43      0.48 o 
  -2  -5   5       15.42       16.90      0.47 o 
  -1  -5   5      489.03      469.40      3.20 o 
   0  -5   5       21.31       21.51      0.55 o 
   1  -5   5       23.46       22.61      0.46 o 
   2  -5   5       11.11       11.12      0.48 o 
   3  -5   5       26.96       28.55      0.94 o 
  -3  -4   5        0.00        0.04      0.11 o 
  -2  -4   5      100.95      109.96      1.26 o 
  -1  -4   5      531.66      530.82      3.11 o 
   0  -4   5       16.06       16.79      0.37 o 
   1  -4   5      178.29      174.12      1.14 o 
   2  -4   5       17.74       15.91      0.40 o 
   3  -4   5       41.77       43.53      0.63 o 
   4  -4   5       24.61       23.07      0.70 o 
  -3  -3   5        0.10        0.34      0.10 o 
  -2  -3   5      354.08      320.74      3.74 o 
  -1  -3   5      287.55      324.64      2.29 o 
   0  -3   5       66.40       64.21      0.62 o 
   1  -3   5        3.45        2.12      0.12 o 
   2  -3   5        3.79        3.73      0.13 o 
   3  -3   5      429.61      428.92      3.18 o 
   4  -3   5       79.68       71.85      1.12 o 
  -4  -2   5        5.00        6.05      0.27 o 
  -3  -2   5       98.43       97.15      1.71 o 
  -2  -2   5       42.86       36.57      0.79 o 
  -1  -2   5      122.99      132.38      0.93 o 
   0  -2   5       79.28       86.79      0.60 o 
   1  -2   5        0.72        0.43      0.05 o 
   2  -2   5        3.12        4.36      0.16 o 
   3  -2   5      493.00      497.96      2.65 o 
   4  -2   5        0.01        0.00      0.06 o 
  -4  -1   5      110.30      111.79      1.35 o 
  -3  -1   5       15.55       15.09      0.42 o 
  -2  -1   5        0.36        0.54      0.12 o 
  -1  -1   5      672.96      720.44      6.81 o 
   0  -1   5      216.88      211.10      2.87 o 
   1  -1   5       54.11       57.67      0.49 o 
   2  -1   5       20.20       18.96      0.33 o 
   3  -1   5       10.36       10.66      0.37 o 
   4  -1   5        4.64        4.46      0.21 o 
  -4   0   5       48.43       48.66      0.93 o 
  -3   0   5       67.20       65.09      0.75 o 
  -2   0   5       77.06       82.39      1.21 o 
  -1   0   5       43.28       54.85      0.43 o 
   0   0   5      201.74      191.03      1.05 o 
   1   0   5        0.70        0.27      0.04 o 
   2   0   5       15.82       14.35      0.25 o 
   3   0   5        0.06        0.72      0.54 o 
   4   0   5       82.92       79.23      1.01 o 
  -4   1   5        3.47        3.61      0.26 o 
  -3   1   5       37.47       35.66      0.54 o 
  -2   1   5       85.04       90.89      0.98 o 
  -1   1   5      235.18      253.45      2.40 o 
   0   1   5      630.64      664.60      6.04 o 
   1   1   5       60.85       56.78      0.83 o 
   2   1   5       22.72       27.28      0.54 o 
   3   1   5       69.36       75.54      2.50 o 
   4   1   5        5.68        5.77      0.26 o 
  -4   2   5       13.09       12.29      0.64 o 
  -3   2   5        1.82        1.63      0.16 o 
  -2   2   5       11.80       15.34      0.27 o 
  -1   2   5      153.13      165.10      1.06 o 
   0   2   5      121.72      134.51      0.96 o 
   1   2   5       31.04       30.97      0.60 o 
   2   2   5        7.29        8.40      0.28 o 
   3   2   5       20.63       21.72      0.49 o 
  -4   3   5       35.65       33.12      0.99 o 
  -3   3   5       11.88       12.64      0.42 o 
  -2   3   5        3.60        3.21      0.17 o 
  -1   3   5      158.05      160.58      2.00 o 
   0   3   5       54.72       54.47      0.55 o 
   1   3   5      160.47      156.64      1.04 o 
   2   3   5       10.73        9.65      0.35 o 
   3   3   5       65.61       65.86      1.01 o 
  -4   4   5        3.00        3.51      0.28 o 
  -3   4   5      105.49      104.65      1.44 o 
  -2   4   5        0.39        0.20      0.11 o 
  -1   4   5        0.03        0.30      0.09 o 
   0   4   5      293.43      280.54      1.34 o 
   1   4   5      202.94      198.20      3.15 o 
   2   4   5        0.70        0.82      0.15 o 
  -3   5   5       49.66       53.24      1.08 o 
  -2   5   5       33.92       36.65      0.89 o 
  -1   5   5      206.25      214.44      1.78 o 
   0   5   5       34.01       32.23      0.71 o 
   1   5   5       59.84       58.65      1.28 o 
   2   5   5        1.50        1.84      0.24 o 
  -2   6   5       28.22       30.01      0.57 o 
  -1   6   5        0.01        0.06      0.12 o 
   0   6   5       11.26       12.71      0.50 o 
   1   6   5        4.99        5.95      0.41 o 
   0  -7   6        2.92        3.84      0.33 o 
   1  -7   6        3.58        3.39      0.19 o 
   2  -7   6       51.70       50.57      1.11 o 
  -1  -6   6        8.41        9.30      0.33 o 
   0  -6   6      126.18      120.89      2.84 o 
   1  -6   6        7.07        6.66      0.38 o 
   2  -6   6        0.41        0.46      0.13 o 
   3  -6   6       12.16       10.55      0.47 o 
  -2  -5   6        0.26        0.34      0.11 o 
  -1  -5   6       28.06       32.82      0.70 o 
   0  -5   6        5.64        5.52      0.36 o 
   1  -5   6        0.01        0.03      0.08 o 
   2  -5   6       35.14       33.09      0.83 o 
   3  -5   6       36.12       32.11      0.58 o 
  -3  -4   6        0.64        1.62      0.23 o 
  -2  -4   6       45.17       44.17      1.06 o 
  -1  -4   6        9.62       11.79      0.42 o 
   0  -4   6      151.50      154.59      1.34 o 
   1  -4   6       22.22       21.40      0.41 o 
   2  -4   6       38.16       38.08      0.50 o 
   3  -4   6        0.29        0.14      0.07 o 
   4  -4   6        9.33       10.30      0.44 o 
  -3  -3   6        6.74        5.75      0.29 o 
  -2  -3   6       16.30       15.10      0.47 o 
  -1  -3   6       15.36       16.41      0.32 o 
   0  -3   6       15.14       15.49      0.28 o 
   1  -3   6        0.37        0.44      0.05 o 
   2  -3   6       24.14       24.53      0.37 o 
   3  -3   6       28.33       27.85      0.52 o 
   4  -3   6       45.86       42.31      0.56 o 
  -3  -2   6       10.99       10.08      0.39 o 
  -2  -2   6       45.92       43.28      1.10 o 
  -1  -2   6      908.98      948.30      3.33 o 
   0  -2   6      178.40      205.80      1.17 o 
   1  -2   6        2.15        2.43      0.12 o 
   2  -2   6       23.96       21.72      0.36 o 
   3  -2   6      361.38      374.26      2.59 o 
   4  -2   6       71.26       66.37      0.74 o 
  -4  -1   6       14.30       14.58      0.47 o 
  -3  -1   6       74.04       71.59      1.20 o 
  -2  -1   6        0.00        0.11      0.05 o 
  -1  -1   6      211.10      202.74      1.89 o 
   0  -1   6      106.27      117.95      1.03 o 
   1  -1   6       67.98       69.56      1.19 o 
   2  -1   6       47.21       44.20      0.66 o 
   3  -1   6       42.31       43.31      0.98 o 
   4  -1   6       14.27       13.36      0.62 o 
  -4   0   6       73.30       72.29      0.97 o 
  -3   0   6       14.00       13.38      0.41 o 
  -2   0   6       49.99       55.79      0.66 o 
  -1   0   6       36.74       36.59      0.75 o 
   0   0   6      936.35      899.39      2.26 o 
   1   0   6      259.73      260.23      1.16 o 
   2   0   6        1.37        1.19      0.09 o 
   3   0   6      108.08      111.71      1.20 o 
   4   0   6        1.16        0.94      0.09 o 
  -4   1   6       80.16       77.32      1.35 o 
  -3   1   6        2.41        2.79      0.19 o 
  -2   1   6      113.85      112.43      1.42 o 
  -1   1   6        4.62        3.26      0.16 o 
   0   1   6      154.05      178.25      1.54 o 
   1   1   6        7.75        8.68      0.27 o 
   2   1   6       17.36       17.79      0.34 o 
   3   1   6       22.89       24.18      0.53 o 
  -4   2   6      292.80      286.40      2.11 o 
  -3   2   6       12.07       13.92      0.94 o 
  -2   2   6       56.65       55.19      0.77 o 
  -1   2   6        0.02        0.26      0.11 o 
   0   2   6     1150.80     1162.72      4.42 o 
   1   2   6      187.46      176.79      1.11 o 
   2   2   6        7.32        6.37      0.23 o 
   3   2   6        7.29        7.41      0.32 o 
  -4   3   6        2.20        1.94      0.25 o 
  -3   3   6       55.86       57.66      0.97 o 
  -2   3   6      158.86      159.08      1.92 o 
  -1   3   6        0.07        0.40      0.07 o 
   0   3   6       72.40       61.93      0.59 o 
   1   3   6       29.55       27.59      0.45 o 
   2   3   6       28.98       26.36      0.51 o 
   3   3   6       22.56       23.24      0.56 o 
  -3   4   6       93.18       97.74      1.51 o 
  -2   4   6       86.17       87.31      1.88 o 
  -1   4   6       92.52       86.96      0.94 o 
   0   4   6      291.14      268.32      1.48 o 
   1   4   6       95.19       90.77      1.46 o 
   2   4   6       94.13      101.23      3.55 o 
  -3   5   6       19.60       21.34      0.43 o 
  -2   5   6       14.79       16.68      0.59 o 
  -1   5   6      133.18      125.23      1.96 o 
   0   5   6       17.82       16.59      0.51 o 
   1   5   6        9.34        7.52      0.30 o 
   2   5   6        2.54        3.23      0.28 o 
  -2   6   6        4.09        4.91      0.27 o 
  -1   6   6       21.35       18.85      0.47 o 
   0   6   6        0.36        0.31      0.13 o 
   0  -7   7        2.39        2.57      0.27 o 
   1  -7   7        0.24        0.39      0.09 o 
  -1  -6   7        6.29        6.23      0.26 o 
   0  -6   7      106.73       97.98      1.12 o 
   1  -6   7       47.97       46.86      1.11 o 
   2  -6   7        0.02        0.09      0.08 o 
  -2  -5   7        9.10       12.99      0.50 o 
  -1  -5   7        0.04        0.16      0.14 o 
   0  -5   7      664.22      615.49      6.83 o 
   1  -5   7       31.40       28.68      0.78 o 
   2  -5   7       85.90       84.92      2.87 o 
   3  -5   7        6.21        7.35      0.33 o 
  -3  -4   7       10.94       10.83      0.57 o 
  -2  -4   7       13.31       10.94      0.42 o 
  -1  -4   7      248.16      250.75      1.96 o 
   0  -4   7        4.30        4.94      0.22 o 
   1  -4   7        0.04        0.06      0.06 o 
   2  -4   7        7.25        6.79      0.31 o 
   3  -4   7        1.15        1.32      0.11 o 
  -3  -3   7        0.02       -0.04      0.08 o 
  -2  -3   7       12.34       12.38      0.83 o 
  -1  -3   7      254.83      235.39      1.72 o 
   0  -3   7      499.12      512.36      3.97 o 
   1  -3   7       52.95       46.61      0.56 o 
   2  -3   7        6.73        7.17      0.21 o 
   3  -3   7        0.15        0.40      0.08 o 
   4  -3   7      350.17      337.95      2.78 o 
  -3  -2   7      191.30      185.97      2.94 o 
  -2  -2   7      118.03      123.41      3.21 o 
  -1  -2   7       11.67       13.18      0.36 o 
   0  -2   7       93.53       97.80      0.73 o 
   1  -2   7       30.06       28.28      0.34 o 
   2  -2   7       11.46       12.98      0.27 o 
   3  -2   7        1.08        0.85      0.13 o 
   4  -2   7       19.53       16.90      0.34 o 
  -4  -1   7       39.41       38.92      0.72 o 
  -3  -1   7      186.95      178.20      1.57 o 
  -2  -1   7       35.02       37.50      0.68 o 
  -1  -1   7       24.71       26.28      0.50 o 
   0  -1   7      271.28      294.32      1.28 o 
   1  -1   7      278.50      274.10      1.91 o 
   2  -1   7       56.76       60.11      0.62 o 
   3  -1   7       16.04       17.27      0.40 o 
   4  -1   7        5.28        7.27      0.28 o 
  -4   0   7        6.25        6.74      0.34 o 
  -3   0   7       38.71       37.13      0.78 o 
  -2   0   7      158.79      160.06      1.07 o 
  -1   0   7      197.54      212.93      2.80 o 
   0   0   7       25.91       31.51      0.34 o 
   1   0   7      269.65      274.58      1.35 o 
   2   0   7        2.35        2.08      0.11 o 
   3   0   7        8.70        9.92      0.36 o 
   4   0   7       13.11       11.97      0.58 o 
  -4   1   7       55.98       55.09      0.86 o 
  -3   1   7       12.22       11.28      0.48 o 
  -2   1   7       20.20       19.82      0.45 o 
  -1   1   7       57.59       64.90      0.98 o 
   0   1   7      165.14      176.44      1.21 o 
   1   1   7      454.01      443.66      2.75 o 
   2   1   7        0.38        0.39      0.07 o 
   3   1   7        1.28        1.32      0.12 o 
  -4   2   7        1.25        1.60      0.52 o 
  -3   2   7       81.26       86.10      5.47 o 
  -2   2   7       34.25       33.19      0.51 o 
  -1   2   7       37.47       32.24      0.62 o 
   0   2   7       11.59        9.71      0.25 o 
   1   2   7        0.01        0.24      0.19 o 
   2   2   7       89.75       94.49      1.89 o 
   3   2   7        0.89        0.66      0.10 o 
  -4   3   7       44.26       40.91      0.95 o 
  -3   3   7        1.05        1.29      0.14 o 
  -2   3   7      148.68      149.65      2.19 o 
  -1   3   7        0.01        0.20      0.17 o 
   0   3   7       54.78       51.77      0.84 o 
   1   3   7       68.02       67.26      1.16 o 
   2   3   7      220.80      224.88      1.46 o 
   3   3   7        4.46        4.47      0.72 o 
  -3   4   7       26.13       25.51      0.65 o 
  -2   4   7       90.34       88.87      1.48 o 
  -1   4   7       27.73       26.58      0.55 o 
   0   4   7       41.72       42.43      0.67 o 
   1   4   7      141.28      140.81      1.80 o 
   2   4   7       62.77       62.40      2.16 o 
  -3   5   7        0.66        1.06      0.20 o 
  -2   5   7        0.17        0.21      0.09 o 
  -1   5   7       12.17       11.04      0.34 o 
   0   5   7       13.96       15.79      0.62 o 
   1   5   7        6.50        8.20      0.39 o 
  -2   6   7       15.00       18.89      0.69 o 
  -1   6   7        0.28        0.79      0.12 o 
   0   6   7       18.34       19.17      0.75 o 
   1  -7   8       66.65       66.79      1.23 o 
  -1  -6   8        0.00        0.28      0.13 o 
   0  -6   8       14.71       14.88      0.36 o 
   1  -6   8      140.70      135.27      1.61 o 
   2  -6   8        0.46        0.30      0.11 o 
  -2  -5   8        0.15        0.99      0.17 o 
  -1  -5   8        8.74        8.79      0.35 o 
   0  -5   8       50.04       50.32      1.31 o 
   1  -5   8       50.09       43.38      0.96 o 
   2  -5   8        8.31        8.77      0.43 o 
   3  -5   8       12.14       11.65      0.65 o 
  -3  -4   8        8.66       12.39      0.58 o 
  -2  -4   8        0.11        0.30      0.11 o 
  -1  -4   8       64.69       65.05      2.68 o 
   0  -4   8       22.08       20.13      0.38 o 
   1  -4   8        7.11        7.37      0.26 o 
   2  -4   8        3.60        3.60      0.23 o 
   3  -4   8        4.66        4.97      0.25 o 
  -3  -3   8        4.53        4.18      0.23 o 
  -2  -3   8       22.40       19.11      1.04 o 
  -1  -3   8        0.05        0.22      0.06 o 
   0  -3   8      181.36      185.13      2.24 o 
   1  -3   8      185.01      196.01      2.69 o 
   2  -3   8        0.49        0.83      0.09 o 
   3  -3   8        0.06        0.07      0.07 o 
  -3  -2   8        4.87        4.88      0.29 o 
  -2  -2   8       79.80       75.70      1.35 o 
  -1  -2   8       93.92       91.78      1.24 o 
   0  -2   8      340.12      356.46      1.14 o 
   1  -2   8       91.01       97.01      0.97 o 
   2  -2   8       15.48       14.85      0.47 o 
   3  -2   8       18.25       18.43      0.64 o 
   4  -2   8       23.39       21.28      0.59 o 
  -3  -1   8       95.08       92.46      1.07 o 
  -2  -1   8       20.35       20.38      0.51 o 
  -1  -1   8        4.35        6.60      0.22 o 
   0  -1   8        1.20        2.01      0.10 o 
   1  -1   8      197.26      190.27      1.32 o 
   2  -1   8       12.90       14.31      0.27 o 
   3  -1   8        6.07        6.33      0.29 o 
  -4   0   8        3.85        3.47      0.21 o 
  -3   0   8        0.74        0.54      0.14 o 
  -2   0   8       43.28       42.31      0.57 o 
  -1   0   8       25.29       25.26      0.58 o 
   0   0   8        8.36        7.62      0.19 o 
   1   0   8       58.71       53.69      0.74 o 
   2   0   8       18.88       19.80      0.45 o 
   3   0   8        6.99        7.95      0.31 o 
  -4   1   8        8.92        8.49      0.48 o 
  -3   1   8      564.32      555.36      3.63 o 
  -2   1   8       43.72       43.19      0.74 o 
  -1   1   8      130.34      122.70      0.98 o 
   0   1   8        6.95        6.19      0.19 o 
   1   1   8      499.83      484.88      4.49 o 
   2   1   8       15.20       14.91      0.30 o 
   3   1   8        7.20        7.50      0.25 o 
  -4   2   8      100.75       97.05      1.50 o 
  -3   2   8      106.87      110.74      5.64 o 
  -2   2   8       21.37       22.06      0.40 o 
  -1   2   8       78.19       76.87      0.72 o 
   0   2   8       18.23       15.09      0.29 o 
   1   2   8       26.33       26.28      0.40 o 
   2   2   8      129.10      128.35      1.15 o 
   3   2   8       19.59       17.11      0.39 o 
  -3   3   8       11.74       11.24      0.49 o 
  -2   3   8      150.19      156.94      2.81 o 
  -1   3   8      199.53      194.78      2.00 o 
   0   3   8       31.90       28.80      0.39 o 
   1   3   8      389.19      365.66      2.94 o 
   2   3   8        0.45        0.46      0.16 o 
  -3   4   8       39.48       41.02      1.12 o 
  -2   4   8       63.46       64.84      1.01 o 
  -1   4   8        2.67        2.81      0.18 o 
   0   4   8      109.64       99.27      1.38 o 
   1   4   8       24.20       25.43      0.76 o 
   2   4   8       35.04       36.27      0.74 o 
  -2   5   8        1.58        2.16      0.21 o 
  -1   5   8       42.07       43.76      0.64 o 
   0   5   8       54.14       49.66      0.98 o 
   1   5   8       12.96       14.16      0.49 o 
  -1   6   8        0.00        0.14      0.10 o 
  -1  -6   9       22.74       27.40      0.89 o 
   0  -6   9        7.66        7.87      0.30 o 
   1  -6   9      243.23      237.58      4.02 o 
   2  -6   9       70.96       69.15      0.93 o 
  -2  -5   9       10.53       11.44      0.43 o 
  -1  -5   9        3.45        2.37      0.24 o 
   0  -5   9       18.69       19.99      0.72 o 
   1  -5   9       67.17       65.86      1.17 o 
   2  -5   9        0.52        0.49      0.12 o 
   3  -5   9        8.50        8.13      0.42 o 
  -2  -4   9       12.29       11.17      0.45 o 
  -1  -4   9        7.44        7.43      0.43 o 
   0  -4   9      255.47      253.02      1.83 o 
   1  -4   9      210.75      209.09      2.85 o 
   2  -4   9        1.98        2.00      0.23 o 
   3  -4   9        1.06        1.34      0.16 o 
  -3  -3   9       13.59       15.51      0.52 o 
  -2  -3   9       90.65       82.39      2.14 o 
  -1  -3   9       52.56       59.75      1.09 o 
   0  -3   9       18.84       16.74      0.31 o 
   1  -3   9       62.76       67.29      0.87 o 
   2  -3   9        0.61        0.51      0.09 o 
   3  -3   9        1.71        1.46      0.14 o 
  -3  -2   9        1.36        0.63      0.13 o 
  -2  -2   9      499.04      462.09      3.22 o 
  -1  -2   9        6.69        5.64      0.34 o 
   0  -2   9      133.22      136.00      1.37 o 
   1  -2   9      148.45      148.24      1.41 o 
   2  -2   9      105.94      104.09      1.86 o 
   3  -2   9       24.66       26.86      0.54 o 
  -3  -1   9       47.82       45.26      0.85 o 
  -2  -1   9       11.18       13.01      0.39 o 
  -1  -1   9       86.79       88.67      1.21 o 
   0  -1   9       22.88       24.25      0.57 o 
   1  -1   9       29.51       29.06      0.46 o 
   2  -1   9        6.27        6.57      0.22 o 
   3  -1   9       25.89       22.89      0.91 o 
  -3   0   9       34.27       37.03      0.74 o 
  -2   0   9      350.45      334.09      2.85 o 
  -1   0   9       76.53       76.55      0.74 o 
   0   0   9      169.54      168.50      1.85 o 
   1   0   9       13.31       14.77      0.27 o 
   2   0   9      401.19      411.96      3.74 o 
   3   0   9        0.01        0.16      0.04 o 
  -3   1   9       85.18       91.46      1.39 o 
  -2   1   9       42.20       44.43      0.82 o 
  -1   1   9       14.23       13.17      0.34 o 
   0   1   9       16.49       14.02      0.28 o 
   1   1   9        0.89        1.40      0.11 o 
   2   1   9       11.54       11.47      0.40 o 
   3   1   9        4.81        5.71      0.20 o 
  -3   2   9       15.41       14.58      0.58 o 
  -2   2   9       19.98       19.70      0.50 o 
  -1   2   9      288.43      258.08      2.80 o 
   0   2   9       29.53       28.18      0.42 o 
   1   2   9       40.33       39.51      0.57 o 
   2   2   9        7.65        7.75      0.29 o 
   3   2   9      122.78      119.38      1.10 o 
  -3   3   9       17.91       20.86      0.84 o 
  -2   3   9       82.86       79.83      1.18 o 
  -1   3   9      119.56      105.11      1.30 o 
   0   3   9       26.21       24.35      0.49 o 
   1   3   9        1.25        0.85      0.19 o 
   2   3   9       82.63       88.35      1.31 o 
  -3   4   9        0.17        0.35      0.11 o 
  -2   4   9        3.99        2.86      0.26 o 
  -1   4   9        0.90        0.84      0.11 o 
   0   4   9       13.83       12.49      0.51 o 
   1   4   9        1.78        2.55      0.24 o 
   2   4   9        3.21        3.03      0.28 o 
  -2   5   9        0.77        1.56      0.22 o 
  -1   5   9        3.35        3.31      0.20 o 
   0   5   9        3.00        4.13      0.29 o 
   1   5   9        8.22        7.58      0.46 o 
  -1  -6  10        0.08        0.40      0.12 o 
   0  -6  10        0.01        0.20      0.09 o 
   1  -6  10       58.78       60.72      2.71 o 
   2  -6  10        7.50        8.29      0.43 o 
  -2  -5  10       30.05       41.71      1.09 o 
  -1  -5  10        1.40        0.37      0.13 o 
   0  -5  10       18.42       17.05      0.48 o 
   1  -5  10       86.29       82.63      1.34 o 
   2  -5  10       32.53       31.53      0.74 o 
  -2  -4  10        0.23        0.56      0.14 o 
  -1  -4  10       46.60       45.39      2.07 o 
   0  -4  10       17.82       19.07      0.49 o 
   1  -4  10       36.10       35.99      0.86 o 
   2  -4  10       48.03       46.52      1.52 o 
   3  -4  10       10.32        9.67      0.50 o 
  -3  -3  10        2.37        1.82      0.14 o 
  -2  -3  10       20.62       16.88      0.94 o 
  -1  -3  10      149.01      140.09      2.60 o 
   0  -3  10       38.12       37.88      0.55 o 
   1  -3  10       59.12       63.98      0.70 o 
   2  -3  10      106.04      105.73      5.61 o 
   3  -3  10        9.37       10.34      0.57 o 
  -3  -2  10        2.14        1.31      0.15 o 
  -2  -2  10        6.76        7.94      0.43 o 
  -1  -2  10        3.05        2.87      0.20 o 
   0  -2  10       45.01       43.71      0.49 o 
   1  -2  10       35.92       37.94      0.53 o 
   2  -2  10       41.56       42.88      1.35 o 
   3  -2  10        0.20        0.09      0.06 o 
  -3  -1  10        1.58        1.73      0.15 o 
  -2  -1  10       59.69       62.21      0.99 o 
  -1  -1  10       18.61       18.41      0.75 o 
   0  -1  10       23.75       22.39      0.56 o 
   1  -1  10        0.33        0.10      0.04 o 
   2  -1  10       58.87       61.13      1.36 o 
   3  -1  10        0.64        0.82      0.12 o 
  -3   0  10        0.40        0.52      0.14 o 
  -2   0  10      316.56      312.78      2.87 o 
  -1   0  10      221.20      206.18      2.37 o 
   0   0  10       50.35       47.52      0.57 o 
   1   0  10        0.15        0.25      0.06 o 
   2   0  10       48.91       51.56      0.79 o 
   3   0  10        1.47        1.37      0.15 o 
  -3   1  10       27.16       29.39      1.21 o 
  -2   1  10      425.83      408.81      3.27 o 
  -1   1  10       10.62        8.87      0.34 o 
   0   1  10       11.17       11.26      0.26 o 
   1   1  10       16.70       16.01      0.36 o 
   2   1  10       75.42       77.71      1.46 o 
   3   1  10       56.53       58.11      1.43 o 
  -3   2  10       25.30       28.07      0.76 o 
  -2   2  10        3.68        3.24      0.33 o 
  -1   2  10       58.76       62.48      0.95 o 
   0   2  10      150.75      138.96      1.05 o 
   1   2  10       40.09       37.93      0.75 o 
   2   2  10      132.37      141.31      1.79 o 
  -3   3  10       34.91       36.65      1.11 o 
  -2   3  10        0.10        0.05      0.08 o 
  -1   3  10      132.39      130.40      2.32 o 
   0   3  10        6.68        6.65      0.32 o 
   1   3  10       32.13       29.51      0.82 o 
   2   3  10       97.02      113.71      1.93 o 
  -2   4  10       24.86       24.33      1.22 o 
  -1   4  10        0.29        0.83      0.12 o 
   0   4  10       48.56       50.89      1.06 o 
   1   4  10       34.10       30.90      0.81 o 
  -1   5  10        0.08        0.46      0.14 o 
   0   5  10       20.39       22.88      0.80 o 
   0  -6  11        0.23        0.92      0.13 o 
   1  -6  11        1.76        1.97      0.17 o 
  -1  -5  11       10.21       10.61      1.37 o 
   0  -5  11        4.15        3.75      0.27 o 
   1  -5  11       54.96       54.94      1.17 o 
   2  -5  11       24.14       24.94      0.49 o 
  -2  -4  11        1.86        1.96      0.20 o 
  -1  -4  11        1.17        1.68      0.31 o 
   0  -4  11        1.47        1.17      0.17 o 
   1  -4  11       70.80       66.86      0.93 o 
   2  -4  11       97.47       98.82      5.01 o 
   3  -4  11        1.60        0.92      0.21 o 
  -2  -3  11       17.75       20.89      0.99 o 
  -1  -3  11      407.30      387.76      4.33 o 
   0  -3  11        7.71        8.14      0.33 o 
   1  -3  11       28.10       29.17      0.54 o 
   2  -3  11        1.40        1.54      0.19 o 
   3  -3  11       15.06       14.41      1.06 o 
  -3  -2  11       16.06       18.77      0.45 o 
  -2  -2  11       17.13       14.13      0.56 o 
  -1  -2  11       72.31       63.93      3.33 o 
   0  -2  11        0.69        0.43      0.07 o 
   1  -2  11        8.00        8.49      0.27 o 
   2  -2  11       27.64       28.15      0.60 o 
   3  -2  11        7.73        9.54      0.33 o 
  -3  -1  11       33.42       37.83      0.69 o 
  -2  -1  11        0.43        0.07      0.10 o 
  -1  -1  11      643.88      549.75      3.50 o 
   0  -1  11       16.33       15.12      0.38 o 
   1  -1  11       78.24       77.58      1.08 o 
   2  -1  11        2.92        2.51      0.15 o 
   3  -1  11      139.97      149.41      2.06 o 
  -3   0  11       16.10       15.27      0.53 o 
  -2   0  11      144.62      155.43      6.55 o 
  -1   0  11       78.67       67.01      0.98 o 
   0   0  11        2.30        2.30      0.12 o 
   1   0  11        8.35        8.38      0.28 o 
   2   0  11        0.31        0.32      0.12 o 
   3   0  11       47.35       53.62      0.75 o 
  -3   1  11        0.40        0.34      0.10 o 
  -2   1  11       39.20       42.96      0.85 o 
  -1   1  11       94.11       84.90      1.47 o 
   0   1  11      231.10      214.10      2.31 o 
   1   1  11       43.59       41.08      0.93 o 
   2   1  11       18.98       20.32      0.62 o 
  -3   2  11       44.43       48.52      2.85 o 
  -2   2  11       37.59       40.59      1.82 o 
  -1   2  11       37.18       32.35      0.91 o 
   0   2  11      233.37      205.06      2.21 o 
   1   2  11        2.72        3.20      0.22 o 
   2   2  11        9.76       10.54      0.62 o 
  -3   3  11       15.89       16.92      0.70 o 
  -2   3  11       20.65       25.02      1.11 o 
  -1   3  11       55.11       47.20      0.86 o 
   0   3  11        2.16        1.65      0.16 o 
   1   3  11       22.82       24.59      0.57 o 
   2   3  11        3.22        3.31      0.31 o 
  -2   4  11        7.10        6.20      0.32 o 
  -1   4  11        0.27        0.36      0.09 o 
   0   4  11        0.40        0.18      0.12 o 
   1   4  11        0.26        0.92      0.57 o 
  -1  -5  12        0.00        0.14      0.08 o 
   0  -5  12       13.08       13.96      0.47 o 
   1  -5  12        4.56        3.94      0.21 o 
   2  -5  12       40.58       42.22      0.71 o 
  -2  -4  12        7.59        7.92      0.34 o 
  -1  -4  12        0.70        0.09      0.12 o 
   0  -4  12      227.36      229.86      2.53 o 
   1  -4  12        3.84        3.46      0.21 o 
   2  -4  12        2.25        2.03      0.15 o 
  -2  -3  12        0.09        0.88      0.20 o 
  -1  -3  12       11.39        9.06      0.64 o 
   0  -3  12       18.05       17.87      0.88 o 
   1  -3  12       29.76       30.45      0.55 o 
   2  -3  12        6.61        5.81      0.33 o 
   3  -3  12       28.67       28.10      0.72 o 
  -3  -2  12       16.08       16.69      0.69 o 
  -2  -2  12        0.60        0.47      0.26 o 
  -1  -2  12       29.12       33.50      1.20 o 
   0  -2  12       12.68       12.28      0.53 o 
   1  -2  12       50.77       53.65      0.99 o 
   2  -2  12        7.49        6.99      0.35 o 
   3  -2  12       25.00       24.62      0.69 o 
  -3  -1  12       32.17       36.81      0.60 o 
  -2  -1  12       12.57       13.05      1.15 o 
  -1  -1  12       13.48       10.69      0.50 o 
   0  -1  12      167.51      157.71      1.88 o 
   1  -1  12       33.76       34.99      0.87 o 
   2  -1  12        0.22        0.16      0.07 o 
   3  -1  12        0.78        0.38      0.07 o 
  -3   0  12        2.16        1.34      0.13 o 
  -2   0  12        0.00       -0.04      0.13 o 
  -1   0  12      356.14      328.28      3.11 o 
   0   0  12      104.62       98.19      1.18 o 
   1   0  12        5.63        5.61      0.88 o 
   2   0  12        2.36        2.39      0.22 o 
  -3   1  12       46.40       44.80      1.38 o 
  -2   1  12        1.31        1.49      0.20 o 
  -1   1  12       32.35       31.92      1.26 o 
   0   1  12        0.17        0.23      0.12 o 
   1   1  12       77.71       75.12      1.86 o 
   2   1  12       28.46       31.76      1.08 o 
  -3   2  12        5.27        4.60      0.34 o 
  -2   2  12        7.40        7.47      0.44 o 
  -1   2  12       18.89       15.04      0.50 o 
   0   2  12       64.68       67.48      0.98 o 
   1   2  12       12.33       11.98      0.73 o 
   2   2  12       15.78       16.60      0.71 o 
  -2   3  12      120.62      133.38      2.34 o 
  -1   3  12        0.37        0.42      0.07 o 
   0   3  12        8.38        6.82      0.37 o 
   1   3  12       14.67       16.21      0.73 o 
  -1   4  12        0.35        0.08      0.14 o 
   0  -5  13        5.45        5.25      0.40 o 
   1  -5  13        1.81        1.48      0.12 o 
  -1  -4  13       12.60       12.38      0.45 o 
   0  -4  13       90.94       86.90      1.37 o 
   1  -4  13        0.15        0.50      0.08 o 
   2  -4  13        0.34        0.42      0.17 o 
  -2  -3  13        0.15       -0.17      0.55 o 
  -1  -3  13        3.59        4.69      0.31 o 
   0  -3  13      179.12      179.82      2.54 o 
   1  -3  13        7.08        6.85      0.30 o 
   2  -3  13        4.84        5.54      0.28 o 
  -2  -2  13       68.59       79.55      1.67 o 
  -1  -2  13        4.22        3.07      0.29 o 
   0  -2  13      209.97      204.33      8.54 o 
   1  -2  13       29.61       33.83      0.86 o 
   2  -2  13       18.72       18.68      0.58 o 
  -2  -1  13        1.03        1.00      0.17 o 
  -1  -1  13       28.37       28.76      0.82 o 
   0  -1  13      473.88      430.97      3.10 o 
   1  -1  13        0.04        0.20      0.12 o 
   2  -1  13       15.46       17.19      0.79 o 
  -3   0  13       16.72       16.09      0.64 o 
  -2   0  13       34.16       30.79      0.58 o 
  -1   0  13      128.67      128.89      2.95 o 
   0   0  13       14.85       13.99      0.57 o 
   1   0  13       43.88       44.91      1.43 o 
   2   0  13        6.24        6.83      0.49 o 
  -2   1  13       15.11       17.59      0.65 o 
  -1   1  13        0.24        0.32      0.12 o 
   0   1  13        4.60        4.14      0.25 o 
   1   1  13      254.10      256.85      3.34 o 
   2   1  13        0.55        0.42      0.13 o 
  -2   2  13       36.63       35.04      0.86 o 
  -1   2  13       88.33       93.54      1.39 o 
   0   2  13       64.98       58.75      1.07 o 
   1   2  13       24.83       24.36      0.94 o 
  -2   3  13        0.81        0.54      0.17 o 
  -1   3  13        2.44        3.68      0.27 o 
   0   3  13        8.14        7.15      0.50 o 
  -1  -4  14        0.71        0.31      0.17 o 
   0  -4  14        3.72        3.37      0.31 o 
   1  -4  14       92.55       98.60      1.69 o 
  -2  -3  14       26.98       28.06      1.35 o 
  -1  -3  14        5.13        6.54      0.49 o 
   0  -3  14        0.20        0.12      0.14 o 
   1  -3  14       31.34       32.29      0.67 o 
   2  -3  14       14.18       15.02      0.39 o 
  -2  -2  14       31.85       37.53      2.64 o 
  -1  -2  14       14.63       15.01      0.80 o 
   0  -2  14        5.13        5.53      0.53 o 
   1  -2  14        5.40        5.84      0.35 o 
   2  -2  14       46.96       47.09      2.04 o 
  -2  -1  14        0.13        0.22      0.16 o 
  -1  -1  14        1.22        0.93      0.18 o 
   0  -1  14       49.87       45.17      1.02 o 
   1  -1  14      164.13      164.75      5.68 o 
   2  -1  14        0.34        0.42      0.13 o 
  -2   0  14       32.65       31.69      1.24 o 
  -1   0  14       16.81       20.09      1.01 o 
   0   0  14       64.45       64.27      1.17 o 
   1   0  14        1.80        1.46      0.29 o 
   2   0  14       64.41       72.72      1.41 o 
  -2   1  14        5.84        4.56      0.30 o 
  -1   1  14       11.87       11.74      0.52 o 
   0   1  14        2.07        1.43      0.29 o 
   1   1  14        0.22        0.50      0.17 o 
  -2   2  14        1.88        3.42      0.34 o 
  -1   2  14       53.80       55.18      1.02 o 
   0   2  14        9.64        8.86      0.41 o 
   1   2  14       11.56       11.68      0.58 o 
   0  -4  15        8.53        9.00      0.48 o 
   1  -4  15       83.60       86.94      1.35 o 
  -1  -3  15       31.74       33.99      1.00 o 
   0  -3  15        1.41        1.75      0.26 o 
   1  -3  15        9.52        9.36      0.52 o 
  -1  -2  15        8.33        9.45      0.60 o 
   0  -2  15        0.19        0.29      0.11 o 
   1  -2  15      364.27      370.65     13.28 o 
  -2  -1  15        3.84        3.72      0.33 o 
  -1  -1  15       34.05       33.74      3.63 o 
   0  -1  15       43.47       41.72      3.00 o 
   1  -1  15       38.98       42.60      1.25 o 
  -2   0  15       51.85       62.28      1.35 o 
  -1   0  15        3.14        3.31      0.39 o 
   0   0  15       17.08       17.07      0.81 o 
   1   0  15       22.29       24.06      0.91 o 
  -2   1  15       25.65       34.96      0.98 o 
  -1   1  15       16.52       14.62      0.52 o 
   0   1  15       52.95       54.54      1.31 o 
   1   1  15        6.98        7.16      0.45 o 
  -1   2  15        8.80        8.53      0.49 o 
   0   2  15       50.20       58.28      1.22 o 
   0  -3  16        0.41        0.48      0.15 o 
  -1  -2  16        0.72        2.13      0.25 o 
   0  -2  16        7.51        7.62      0.48 o 
   1  -2  16        0.19        0.55      0.15 o 
  -1  -1  16       26.05       27.71      0.89 o 
   0  -1  16       11.40        8.26      0.54 o 
   1  -1  16       10.62       10.54      0.54 o 
  -1   0  16        0.02        0.30      0.09 o 
   0   0  16       31.44       27.86      0.87 o 
   1   0  16        2.54        2.85      0.27 o 
  -1   1  16        0.01        1.24      0.19 o 
   0   1  16       25.24       29.45      0.90 o 
                                                 
